# Supplementary material for: Mapping Kansas City cardiomyopathy, Seattle Angina, and minnesota living with heart failure to the MacNew-7D in patients with heart disease
Source: Qual Life Res. 2024 Jun 5;33(8):2151–63. doi: 10.1007/s11136-024-03676-2 (PMC11286692; doi:10.1007/s11136-024-03676-2)
Supplement: Supplementary file 2 — Supplementary Material 2 [file 11136_2024_3676_MOESM2_ESM.r]

#################################################################################################################################
########### -------------- Kansas Questionnaire mapping ------------- #######################################
#################################################################################################################################

# --------- Instructions

# 1. Prepare the Dataset:
#       - Format your dataset: 
#           The data should be organized into columns with each column representing a variable. Each row represents an observation or a data point.
#           Column names :
#               Item names : kansas_1 to kansas_23
#               Domain names : phy_lim, symp_stab, symp_fre, symp_burden, self_eff, quality_OL, social_lim
#               age

#       - Header Row: The first row should contain column headers, which are the names of the variables.

#       - The columns should not have any missing values

#       - the levels of each questionnaire item should range between 1 to 7, depending on the number of levels in each item

#       - Save as CSV: Save your dataset as a .csv file. Dataset name : "MacNew_7D_mapping_Kansas_test.csv".

# 2. Move the CSV File:
#       - Ensure that the CSV file ("MacNew_7D_mapping_Kansas_test.csv") is located in your R working directory. 

# 3. Save the training data set ("Kansas_data_train.RData") given in the supplementary material in to the same R working directory


# Load libraries
install.packages(c("tidyverse", "janitor", "caret", "ranger"))
library(tidyverse)
library(janitor)
library(caret)
library(ranger)


# Set the working directory


# Load the dataset
load("Kansas_data_train.RData")

Kansas_data_test = read.delim("MacNew_7D_mapping_Kansas_test.csv", sep = ",") %>% clean_names()


# Creating squared terms
Kansas_data_test = Kansas_data_test %>%
  mutate(kansas_1_s = kansas_1^2,
         kansas_2_s = kansas_2^2,
         kansas_3_s = kansas_3^2,
         kansas_4_s = kansas_4^2,
         kansas_5_s = kansas_5^2,
         kansas_6_s = kansas_6^2,
         kansas_7_s = kansas_7^2,
         kansas_8_s = kansas_8^2,
         kansas_9_s = kansas_9^2,
         kansas_10_s = kansas_10^2,
         kansas_11_s = kansas_11^2,
         kansas_12_s = kansas_12^2,
         kansas_13_s = kansas_13^2,
         kansas_14_s = kansas_14^2,
         kansas_15_s = kansas_15^2,
         kansas_16_s = kansas_16^2,
         kansas_17_s = kansas_17^2,
         kansas_18_s = kansas_18^2,
         kansas_19_s = kansas_19^2,
         kansas_20_s = kansas_20^2,
         kansas_21_s = kansas_21^2,
         kansas_22_s = kansas_22^2,
         kansas_23_s = kansas_23^2,
         phy_lim_s = phy_lim^2,
         symp_stab_s = symp_stab^2,
         symp_fre_s = symp_fre^2,
         symp_burden_s = symp_burden^2,
         self_eff_s = self_eff^2,
         quality_OL_s = quality_OL^2,
         social_lim_s = social_lim^2)


####### Item level prediction - Random Forest model
set.seed(123)

train.control_kan_I <- trainControl(method = "repeatedcv", number = 3, repeats = 3, savePredictions = "all")


Kan_model_item_RF <- train(mac_new_7d_utlity ~ age + kansas_1 + kansas_2+ kansas_3+ kansas_4+ kansas_5+ kansas_6
                           + kansas_7+ kansas_8+ kansas_9+ kansas_10+ kansas_11+ kansas_12+ kansas_13+ kansas_14+ kansas_15
                           + kansas_16+ kansas_17+ kansas_18+ kansas_19+ kansas_20+ kansas_21+ kansas_22+ kansas_23
                           + kansas_1_s + kansas_2_s+ kansas_3_s+ kansas_4_s+ kansas_5_s+ kansas_6_s
                           + kansas_7_s+ kansas_8_s+ kansas_9_s+ kansas_10_s+ kansas_11_s+ kansas_12_s+ kansas_13_s+ kansas_14_s+ kansas_15_s
                           + kansas_16_s+ kansas_17_s+ kansas_18_s+ kansas_19_s+ kansas_20_s+ kansas_21_s+ kansas_22_s+ kansas_23_s, 
                           data = Kansas_data_train, method = "ranger",
                           trControl = train.control_kan_I)

predicitons_I_RF = Kan_model_item_RF %>%
  predict(Kansas_data_test)
Kansas_data_test$predicitons_I_RF = predicitons_I_RF


####### Domain level prediction - Linear Regression with Stepwise election

set.seed(123)

train.control_kan_D <- trainControl(method = "repeatedcv", number = 3, repeats = 3, savePredictions = "all")


Kan_model_D_RF <- train(mac_new_7d_utlity ~ age + phy_lim+ symp_fre+ symp_burden+ self_eff+ quality_OL+ social_lim 
                        + phy_lim_s+ symp_stab_s+ symp_fre_s+ symp_burden_s+ self_eff_s+ quality_OL_s+ social_lim_s, 
                        data = Kansas_data_train, method = "ranger",
                        trControl = train.control_kan_D)


predicitons_D_RF = Kan_model_D_RF %>%
  predict(Kansas_data_test)
Kansas_data_test$predicitons_D_RF = predicitons_D_RF
