# Supplementary material for: Mapping Kansas City cardiomyopathy, Seattle Angina, and minnesota living with heart failure to the MacNew-7D in patients with heart disease
Source: Qual Life Res. 2024 Jun 5;33(8):2151–63. doi: 10.1007/s11136-024-03676-2 (PMC11286692; doi:10.1007/s11136-024-03676-2)
Supplement: Supplementary file 3 — Supplementary Material 3 [file 11136_2024_3676_MOESM3_ESM.r]

#################################################################################################################################
########### -------------- Seattle Angina Questionnaire mapping ------------- #######################################
#################################################################################################################################

# --------- Instructions

# 1. Prepare the Dataset:
#       - Format your dataset: 
#           The data should be organized into columns with each column representing a variable. Each row represents an observation or a data point.
#           Column names :
#               Item names : seattle_1 to seattle_19
#               Domain names : phy_lim, angina_stab, angina_fre, treat_satis
#               age
#              
#       - Header Row: The first row should contain column headers, which are the names of the variables.

#       - The columns should not have any missing values

#       - the levels of each questionnaire item should range between 1 to 6, depending on the number of levels in each item

#       - Save as CSV: Save your dataset as a .csv file. Dataset name : "MacNew_7D_mapping_Seattle_test.csv".

# 2. Move the CSV File:
#       - Ensure that the CSV file ("MacNew_7D_mapping_Seattle_test.csv") is located in your R working directory. 

# 3. Save the training data set ("Seattle_data_train.RData") given in the supplementary material in to the same R working directory


# Load libraries
install.packages(c("tidyverse", "janitor", "caret", "ranger"))
library(tidyverse)
library(janitor)
library(caret)
library(ranger)


# Set the working directory


# Load the dataset
load("Seattle_data_train.RData")

Seattle_data_test = read.delim("MacNew_7D_mapping_Seattle_test.csv", sep = ",") %>% clean_names()


# Creating squared terms
Seattle_data_test = Seattle_data_test %>%
  mutate(phy_lim_s = phy_lim * phy_lim,
         angina_stab_s = angina_stab * angina_stab,
         angina_fre_s = angina_fre * angina_fre,
         treat_satis_s = treat_satis * treat_satis,
         qual_of_life_s = qual_of_life * qual_of_life)


####### Item level prediction - Random Forest model

set.seed(123)

train.control_seattle_I <- trainControl(method = "repeatedcv", number = 3, repeats = 3, savePredictions = "all")

Seat_model_item_RF <- train(mac_new_7d_utlity ~ age + seattle_1 + seattle_2 + seattle_3 + seattle_4 + seattle_5 + seattle_6 + seattle_7 + seattle_8 + seattle_9 + seattle_10 + 
                              seattle_11 + seattle_12 + seattle_13 + seattle_14 + seattle_15 + seattle_16 + seattle_17 + seattle_18 + seattle_19, 
                            data = Seattle_data_train, method = "ranger",
                            trControl = train.control_seattle_I)


Seat_predicitons_I_RF = Seat_model_item_RF %>%
  predict(Seattle_data_test)
Seattle_data_test$Seat_predicitons_I_RF = Seat_predicitons_I_RF


####### Domain level prediction - Linear Regression with Stepwise election

set.seed(123)

train.control_seattle_D <- trainControl(method = "repeatedcv", number = 3, repeats = 3, savePredictions = "all")


Seat_model_D_lm <- train(mac_new_7d_utlity ~ age + phy_lim + angina_fre + treat_satis + qual_of_life +
                           phy_lim_s + angina_fre_s + treat_satis_s + qual_of_life_s, 
                         data = Seattle_data_train, method = "lmStepAIC",
                         trControl = train.control_seattle_D)


Seat_predicitons_D_lm = Seat_model_D_lm %>%
  predict(Seattle_data_test)
Seattle_data_test$Seat_predicitons_D_lm = Seat_predicitons_D_lm
