# Supplementary material for: Mapping Kansas City cardiomyopathy, Seattle Angina, and minnesota living with heart failure to the MacNew-7D in patients with heart disease
Source: Qual Life Res. 2024 Jun 5;33(8):2151–63. doi: 10.1007/s11136-024-03676-2 (PMC11286692; doi:10.1007/s11136-024-03676-2)
Supplement: Supplementary file 4 — Supplementary Material 4 [file 11136_2024_3676_MOESM4_ESM.r]

#################################################################################################################################
########### -------------- Minnesota Questionnaire mapping ------------- #######################################
#################################################################################################################################

# --------- Instructions

# 1. Prepare the Dataset:
#       - Format your dataset: 
#           The data should be organized into columns with each column representing a variable. Each row represents an observation or a data point.
#           Column names :
#               Item names : minnesota_1a to minnesota_21a
#               Domain names : phy_dimen, emotion_dimen
#               age

#       - Header Row: The first row should contain column headers, which are the names of the variables.

#       - The columns should not have any missing values

#       - All levels should range between 0 (No) and 5 (Very much)

#       - Save as CSV: Save your dataset as a .csv file. Dataset name : "MacNew_7D_mapping_Minnesota_test.csv".

# 2. Move the CSV File:
#       - Ensure that the CSV file ("MacNew_7D_mapping_Minnesota_test.csv") is located in your R working directory. 
#
# 3. Save the training data set ("Minnesota_data_train.RData") given in the supplementary material in to the same R working directory


# Load libraries
install.packages(c("tidyverse", "janitor", "caret", "ranger"))
library(tidyverse)
library(janitor)
library(caret)
library(ranger)


# Set the working directory


# Load the dataset
load("Minnesota_data_train.RData")

Minnesota_data_test = read.delim("MacNew_7D_mapping_Minnesota_test.csv", sep = ",") %>% clean_names()


# Creating squared terms
Minnesota_data_test = Minnesota_data_test %>%
  mutate(minnesota_1a_s = minnesota_1a * minnesota_1a,
         minnesota_2a_s = minnesota_2a * minnesota_2a,
         minnesota_3a_s = minnesota_3a * minnesota_3a,
         minnesota_4a_s = minnesota_4a * minnesota_4a,
         minnesota_5a_s = minnesota_5a * minnesota_5a,
         minnesota_6a_s = minnesota_6a * minnesota_6a,
         minnesota_7a_s = minnesota_7a * minnesota_7a,
         minnesota_8a_s = minnesota_8a * minnesota_8a,
         minnesota_9a_s = minnesota_9a * minnesota_9a,
         minnesota_10a_s = minnesota_10a * minnesota_10a,
         minnesota_11a_s = minnesota_11a * minnesota_11a,
         minnesota_12a_s = minnesota_12a * minnesota_12a,
         minnesota_13a_s = minnesota_13a * minnesota_13a,
         minnesota_14a_s = minnesota_14a * minnesota_14a,
         minnesota_15a_s = minnesota_15a * minnesota_15a,
         minnesota_16a_s = minnesota_16a * minnesota_16a,
         minnesota_17a_s = minnesota_17a * minnesota_17a,
         minnesota_18a_s = minnesota_18a * minnesota_18a,
         minnesota_19a_s = minnesota_19a * minnesota_19a,
         minnesota_20a_s = minnesota_20a * minnesota_20a,
         minnesota_21a_s = minnesota_21a * minnesota_21a,
         phy_dimen_s = phy_dimen * phy_dimen,
         emotion_dimen_s = emotion_dimen * emotion_dimen)


####### Item level prediction - Random Forest model
set.seed(123)

train.control_Minne_I <- trainControl(method = "repeatedcv", number = 3, repeats = 3, savePredictions = "all")


Minne_model_item_RF <- train(mac_new_7d_utlity ~ age + minnesota_1a+ minnesota_2a+ minnesota_3a+ minnesota_4a+ minnesota_5a
                             + minnesota_6a+ minnesota_7a+ minnesota_8a+ minnesota_9a+ minnesota_10a+ minnesota_11a+ minnesota_12a
                             + minnesota_13a+ minnesota_14a+ minnesota_15a+ minnesota_16a+ minnesota_17a+ minnesota_18a+ minnesota_19a
                             + minnesota_20a+ minnesota_21a + minnesota_1a_s+ minnesota_2a_s+ minnesota_3a_s+ minnesota_4a_s+ minnesota_5a_s
                             + minnesota_6a_s+ minnesota_7a_s+ minnesota_8a_s+ minnesota_9a_s+ minnesota_10a_s+ minnesota_11a_s+ minnesota_12a_s
                             + minnesota_13a_s+ minnesota_14a_s+ minnesota_15a_s+ minnesota_16a_s+ minnesota_17a_s+ minnesota_18a_s+ minnesota_19a_s
                             + minnesota_20a_s+ minnesota_21a_s, 
                             data = Minnesota_data_train, method = "ranger", 
                             trControl = train.control_Minne_I)

Minne_predicitons_I_RF = Minne_model_item_RF %>%
  predict(Minnesota_data_test)
Minnesota_data_test$Minne_predicitons_I_RF = Minne_predicitons_I_RF # Change


####### Domain level prediction - Linear Regression with Stepwise election
set.seed(123)

train.control_Minne_D <- trainControl(method = "repeatedcv", number = 3, repeats = 3, savePredictions = "all")


Minne_model_D_bayGLM <- train(mac_new_7d_utlity ~ age + phy_dimen + emotion_dimen,
                              data = Minnesota_data_train, method = "bayesglm",
                              trControl = train.control_Minne_D)

Minne_predicitons_D_bayGLM = Minne_model_D_bayGLM %>%
  predict(Minnesota_data_test)
Minnesota_data_test$Minne_predicitons_D_bayGLM = Minne_predicitons_D_bayGLM # Change
